# Supplementary material for: Online adaptive group-wise sparse Penalized Recursive Exponentially Weighted N-way Partial Least Square for epidural intracranial BCI
Source: Front Hum Neurosci. 2023 Mar 6;17:1075666. doi: 10.3389/fnhum.2023.1075666 (PMC10025377; doi:10.3389/fnhum.2023.1075666)
Supplement: Supplementary file 1 [file Data_Sheet_1.zip]

Archive with 3 entries (3 files):
- Appendix.docx
- Figure 4.JPEG
- Figure 5.JPEG
